# Supplementary material for: Accelerated long‐term forgetting is a BACE1 inhibitor‐reversible incipient cognitive phenotype in Alzheimer’s disease model mice
Source: Neuropsychopharmacol Rep. 2021 Mar 22;41(2):255–9. doi: 10.1002/npr2.12174 (PMC8340838; doi:10.1002/npr2.12174)
Supplement: Supplementary file 1 — Table S1 [file NPR2-41-255-s001.xlsx]

## Sheet: Figure 1
Fig. 1B
	No. of animals	Wild-type, Vehicle	5XFAD, Vehicle	5XFAD, GRL-8234
	1	28.53	5.05	14.86
	2	40.42	33.43	57.06
	3	36.7	27.34	53.64
	4	25.56	36.55	39.82
	5	37.89	29.42	27.04
	6	6.09	29.27	29.42
	7	26	17.68	15.45
	8	46.36	31.35	13.82
	9	46.06	36.7	40.27
	10	42.79	35.07	43.54
	11	46.66	36.11	17.68
	12	46.21	4.46	44.43
	13	24.37	39.38	53.19
	14	50.97	39.58	70.39
	15	25.56	15.77	35.27
	16	39.52	2.08
	17	54.68	15.01
	18	28.53	23.48
	19	37.3	15.9
	20	38.93	1.34
	21	43.39
	22	42.94
	average	37.0664	23.7485	37.0587
	SEM	2.38549	2.93191	4.4709
Fig. 1C
	No. of animals	Wild-type, Vehicle	5XFAD, Vehicle	5XFAD, GRL-8234
	1	37.15	0.45	2.08
	2	51.86	1.34	42.05
	3	31.2	1.49	50.67
	4	49.63	5.65	0.89
	5	56.46	3.27	2.82
	6	25.6	16.52	1.49
	7	43.3	29.87	1.19
	8	25.11	26	20.65
	9	28.23	18.13	26.15
	10	27.34	0.45	21.25
	11	29.42
	12	40.12
	13	42.5
	14	63.45
	15	34.62
	16	19.91
	17	21.99
	18	29.12
	19	38.04
	20	29.87
	21	31.95
	22	42.05
	23	47.85
	average	36.8161	10.317	16.924
	SEM	2.38406	3.57842	5.82137

## Sheet: Figure 2
Fig. 2A
	No. of animals	Wild-type, Vehicle	5XFAD, Vehicle
	1	30.76	37.44
	2	34.47	35.22
	3	19.02	35.36
	4	42.05	23.92
	5	29.57	60.77
	6	52.6	48.29
	7	47.25	59.29
	8	52.15	35.36
	average	38.4838	41.9563
	SEM	4.24613	4.57601
Fig. 2C
	No. of animals	Wild-type, Vehicle	5XFAD, Vehicle	5XFAD, GRL-8234
	1	53.94	40.71	53.05
	2	62.85	34.18	65.38
	3	42.64	18.13	34.18
	4	34.82	16.79	47.92
	5	11.01	36.4	42.94
	6	37.35	33.58	59.29
	7	23.33	36.26	2.38
	8	34.32	34.92	39.38
	9	42.35	24.37	44.87
	10	32.24	35.51	64.93
	11	45.47	36.4	41.6
	12	43.39	47.85	19.76
	13	25.11	3.72	50.6
	14	26.45		52.45
	15	39.97
	16	62.56
	17	57.06
	18	59.44
	19	74
	20	66.12
	21	37.59
	22	63
	23	51.41
	24	55.27
	25	49.11
	26	77.53
	27	29.57
	28	75.63
	29	37.74
	average	46.5955	30.6785	44.195
	SEM	3.12861	3.27289	4.56087
